# Supplementary material for: Mapping global development potential for renewable energy, fossil fuels, mining and agriculture sectors
Source: Sci Data. 2019 Jun 27;6:101. doi: 10.1038/s41597-019-0084-8 (PMC6597728; doi:10.1038/s41597-019-0084-8)
Supplement: Supplementary file 1 — Download metadata file [file 41597_2019_84_MOESM1_ESM.zip]

Archive with 3 entries (3 files):
- s_Oakleaf572B_study.txt
- a_Oakleaf572B_assay.txt
- i_Investigation.txt
