# Supplementary material for: Mapping global development potential for renewable energy, fossil fuels, mining and agriculture sectors
Source: Sci Data. 2019 Jun 27;6:101. doi: 10.1038/s41597-019-0084-8 (PMC6597728; doi:10.1038/s41597-019-0084-8)
Supplement: Supplementary file 1 — Download metadata file [file 41597_2019_84_MOESM1_ESM.zip › s_Oakleaf572B_study.txt]

Source Name	Characteristics[geographical location]	Term Source REF	Term Accession Number	Characteristics[environment type]	Term Source REF	Term Accession Number	Protocol REF	Sample Name	Factor Value[sector]	Factor Value[geographic location]	Factor Value[resource]
Scientific literature	Earth (Planet)	OMIT	OMIT:0018724	anthropogenic habitat	ENVO	ENVO:00002031	Mapping development	Biofuels data
Scientific literature	Earth (Planet)	OMIT	OMIT:0018724	fossil fuel	ENVO	CHEBI:35230	Mapping development	Conventional gas data
Scientific literature	Earth (Planet)	OMIT	OMIT:0018724	fossil fuel	ENVO	CHEBI:35230	Mapping development	Conventional oil data
Scientific literature	Earth (Planet)	OMIT	OMIT:0018724	fossil fuel	ENVO	CHEBI:35230	Mapping development	Coal data
Scientific literature	Earth (Planet)	OMIT	OMIT:0018724	cropland ecosystem	ENVO	ENVO:01001244	Mapping development	Crop expansion data
Scientific literature	Earth (Planet)	OMIT	OMIT:0018724	anthropogenic habitat	ENVO	ENVO:00002031	Mapping development	Concentrated Solar Power data
Scientific literature	Earth (Planet)	OMIT	OMIT:0018724	natural environment	ENVO	ENVO:01000951	Mapping development	Hydropower data
Scientific literature	Earth (Planet)	OMIT	OMIT:0018724	mineral deposit	ENVO	ENVO:01000255	Mapping development	Metallic mining data
Scientific literature	Earth (Planet)	OMIT	OMIT:0018724	mineral deposit	ENVO	ENVO:01000255	Mapping development	Non-metallic mining data
Scientific literature	Earth (Planet)	OMIT	OMIT:0018724	anthropogenic habitat	ENVO	ENVO:00002031	Mapping development	Photovoltaic Solar Power Pdata
Scientific literature	Earth (Planet)	OMIT	OMIT:0018724	fossil fuel	ENVO	CHEBI:35230	Mapping development	Unconventional gas data
Scientific literature	Earth (Planet)	OMIT	OMIT:0018724	fossil fuel	ENVO	CHEBI:35230	Mapping development	Unconventional oil data
Scientific literature	Earth (Planet)	OMIT	OMIT:0018724	natural environment	ENVO	ENVO:01000951	Mapping development	Wind data
