# Supplementary material for: Mapping global development potential for renewable energy, fossil fuels, mining and agriculture sectors
Source: Sci Data. 2019 Jun 27;6:101. doi: 10.1038/s41597-019-0084-8 (PMC6597728; doi:10.1038/s41597-019-0084-8)
Supplement: Supplementary file 1 — Download metadata file [file 41597_2019_84_MOESM1_ESM.zip › a_Oakleaf572B_assay.txt]

Sample Name	Protocol REF	Assay Name	Raw Data File	Comment[Data Repository]	Comment[Data Record Accession]	Comment[Data Record URI]
Biofuels data	Combining yield and feasibility criteria to create DPIs (step 3)	Biofuels development potential index DPI	Bio.zip/Bio_DPI.tif	figshare	doi:10.6084/m9.figshare.c.4249532	https://doi.org/10.6084/m9.figshare.c.4249532
Biofuels data	Combining yield and feasibility criteria to create DPIs (step 3)	Biofuels DPI classified	Bio.zip/Bio_DPI_Classes.tif	figshare	doi:10.6084/m9.figshare.c.4249532	https://doi.org/10.6084/m9.figshare.c.4249532
Biofuels data	Uncertainty and Sensitivity Analyses	Biofuels uncertainty map	Bio.zip/Bio_Uncert.tif	figshare	doi:10.6084/m9.figshare.c.4249532	https://doi.org/10.6084/m9.figshare.c.4249532
Biofuels data	Uncertainty and Sensitivity Analyses	Biofuels criteria sensitivity results	Bio.zip/Biofuels WLC Criteria Sensitvity.xlsx	figshare	doi:10.6084/m9.figshare.c.4249532	https://doi.org/10.6084/m9.figshare.c.4249532
Biofuels data	Combining yield and feasibility criteria to create DPIs (step 3)	Biofuels Analytic Heirarch Process AHP pairwise comparision values and resulting criteria weights	Bio.zip/Biofuels_WLC_Input.xlsx	figshare	doi:10.6084/m9.figshare.c.4249532	https://doi.org/10.6084/m9.figshare.c.4249532
Conventional gas data	Combining yield and feasibility criteria to create DPIs (step 3)	Conventional gas DPI	CG.zip/ConvGas_DPI.tif	figshare	doi:10.6084/m9.figshare.c.4249532	https://doi.org/10.6084/m9.figshare.c.4249532
Conventional gas data	Combining yield and feasibility criteria to create DPIs (step 3)	Conventional gas DPI classified	CG.zip/ConvGas_DPI_Classes.tif	figshare	doi:10.6084/m9.figshare.c.4249532	https://doi.org/10.6084/m9.figshare.c.4249532
Conventional gas data	Uncertainty and Sensitivity Analyses	Conventional gas uncertainty map	CG.zip/ConvGas_Uncert.tif	figshare	doi:10.6084/m9.figshare.c.4249532	https://doi.org/10.6084/m9.figshare.c.4249532
Conventional gas data	Uncertainty and Sensitivity Analyses	Conventional gas criteria sensitivity results	CG.zip/Conventional Gas WLC Criteria Sensitvity.xlsx	figshare	doi:10.6084/m9.figshare.c.4249532	https://doi.org/10.6084/m9.figshare.c.4249532
Conventional gas data	Combining yield and feasibility criteria to create DPIs (step 3)	Conventional gas AHP pairwise comparision values and resulting criteria weights	CG.zip/Conventional Gas WLC Input.xlsx	figshare	doi:10.6084/m9.figshare.c.4249532	https://doi.org/10.6084/m9.figshare.c.4249532
Conventional oil data	Combining yield and feasibility criteria to create DPIs (step 3)	Conventional oil DPI	CO.zip/ConvOil_DPI.tif	figshare	doi:10.6084/m9.figshare.c.4249532	https://doi.org/10.6084/m9.figshare.c.4249532
Conventional oil data	Combining yield and feasibility criteria to create DPIs (step 3)	Conventional oil DPI classified	CO.zip/ConvOil_DPI_Classes.tif	figshare	doi:10.6084/m9.figshare.c.4249532	https://doi.org/10.6084/m9.figshare.c.4249532
Conventional oil data	Uncertainty and Sensitivity Analyses	Conventional oil uncertainty map	CO.zip/ConvOil_Uncert.tif	figshare	doi:10.6084/m9.figshare.c.4249532	https://doi.org/10.6084/m9.figshare.c.4249532
Conventional oil data	Uncertainty and Sensitivity Analyses	Conventional oil criteria sensitivity results	CO.zip/Conventional Oil WLC Criteria Sensitvity.xlsx	figshare	doi:10.6084/m9.figshare.c.4249532	https://doi.org/10.6084/m9.figshare.c.4249532
Conventional oil data	Combining yield and feasibility criteria to create DPIs (step 3)	Conventional oil AHP pairwise comparision values and resulting criteria weights	CO.zip/Conventional Oil WLC Input.xlsx	figshare	doi:10.6084/m9.figshare.c.4249532	https://doi.org/10.6084/m9.figshare.c.4249532
Coal data	Combining yield and feasibility criteria to create DPIs (step 3)	Coal DPI	Coal.zip/Coal_DPI.tif	figshare	doi:10.6084/m9.figshare.c.4249532	https://doi.org/10.6084/m9.figshare.c.4249532
Coal data	Combining yield and feasibility criteria to create DPIs (step 3)	Coal DPI classified	Coal.zip/Coal_DPI_Classes.tif	figshare	doi:10.6084/m9.figshare.c.4249532	https://doi.org/10.6084/m9.figshare.c.4249532
Coal data	Uncertainty and Sensitivity Analyses	Coal uncertainty map	Coal.zip/Coal_Uncert.tif	figshare	doi:10.6084/m9.figshare.c.4249532	https://doi.org/10.6084/m9.figshare.c.4249532
Coal data	Uncertainty and Sensitivity Analyses	Coal criteria sensitivity results	Coal.zip/Coal WLC Criteria Sensitvity.xlsx	figshare	doi:10.6084/m9.figshare.c.4249532	https://doi.org/10.6084/m9.figshare.c.4249532
Coal data	Combining yield and feasibility criteria to create DPIs (step 3)	Coal AHP pairwise comparision values and resulting criteria weights	Coal.zip/Coal WLC Input.xlsx	figshare	doi:10.6084/m9.figshare.c.4249532	https://doi.org/10.6084/m9.figshare.c.4249532
Crop expansion data	Combining yield and feasibility criteria to create DPIs (step 3)	Crop expansion DPI	Crop.zip/Crop_DPI.tif	figshare	doi:10.6084/m9.figshare.c.4249532	https://doi.org/10.6084/m9.figshare.c.4249532
Crop expansion data	Combining yield and feasibility criteria to create DPIs (step 3)	Crop expansion DPI classified	Crop.zip/Crop_DPI_Classes.tif	figshare	doi:10.6084/m9.figshare.c.4249532	https://doi.org/10.6084/m9.figshare.c.4249532
Crop expansion data	Uncertainty and Sensitivity Analyses	Crop expansion uncertainty map	Crop.zip/Crop_Uncert.tif	figshare	doi:10.6084/m9.figshare.c.4249532	https://doi.org/10.6084/m9.figshare.c.4249532
Crop expansion data	Uncertainty and Sensitivity Analyses	Crop expansion criteria sensitivity results	Crop.zip/Crop WLC Criteria Sensitvity.xlsx	figshare	doi:10.6084/m9.figshare.c.4249532	https://doi.org/10.6084/m9.figshare.c.4249532
Crop expansion data	Combining yield and feasibility criteria to create DPIs (step 3)	Crop expansion AHP pairwise comparision values and resulting criteria weights	Crop.zip/Crop_WLC_Input.xlsx	figshare	doi:10.6084/m9.figshare.c.4249532	https://doi.org/10.6084/m9.figshare.c.4249532
Concentrated Solar Power data	Combining yield and feasibility criteria to create DPIs (step 3)	Concentrated Solar Power CSP DPI	CSP.zip/CSP_DPI.tif	figshare	doi:10.6084/m9.figshare.c.4249532	https://doi.org/10.6084/m9.figshare.c.4249532
Concentrated Solar Power data	Combining yield and feasibility criteria to create DPIs (step 3)	CSP DPI classified	CSP.zip/CSP_DPI_Classes.tif	figshare	doi:10.6084/m9.figshare.c.4249532	https://doi.org/10.6084/m9.figshare.c.4249532
Concentrated Solar Power data	Uncertainty and Sensitivity Analyses	CSP uncertainty map	CSP.zip/CSP_Uncert.tif	figshare	doi:10.6084/m9.figshare.c.4249532	https://doi.org/10.6084/m9.figshare.c.4249532
Concentrated Solar Power data	Uncertainty and Sensitivity Analyses	CSP criteria sensitivity results	CSP.zip/CSP WLC Criteria Sensitvity.xlsx	figshare	doi:10.6084/m9.figshare.c.4249532	https://doi.org/10.6084/m9.figshare.c.4249532
Concentrated Solar Power data	Combining yield and feasibility criteria to create DPIs (step 3)	CSP AHP pairwise comparision values and resulting criteria weights	CSP.zip/CSP WLC Input.xlsx	figshare	doi:10.6084/m9.figshare.c.4249532	https://doi.org/10.6084/m9.figshare.c.4249532
Hydropower data	Combining yield and feasibility criteria to create DPIs (step 3)	Hydropower DPI	Hydro.zip/Hydro_DPI.tif	figshare	doi:10.6084/m9.figshare.c.4249532	https://doi.org/10.6084/m9.figshare.c.4249532
Hydropower data	Combining yield and feasibility criteria to create DPIs (step 3)	Hydropower DPI classified	Hydro.zip/Hydro_DPI_Classes.tif	figshare	doi:10.6084/m9.figshare.c.4249532	https://doi.org/10.6084/m9.figshare.c.4249532
Hydropower data	Uncertainty and Sensitivity Analyses	Hydropower uncertainty map	Hydro.zip/Hydro_Uncert.tif	figshare	doi:10.6084/m9.figshare.c.4249532	https://doi.org/10.6084/m9.figshare.c.4249532
Hydropower data	Uncertainty and Sensitivity Analyses	Hydropower criteria sensitivity results	Hydro.zip/Hydropower WLC Criteria Sensitvity.xlsx	figshare	doi:10.6084/m9.figshare.c.4249532	https://doi.org/10.6084/m9.figshare.c.4249532
Hydropower data	Combining yield and feasibility criteria to create DPIs (step 3)	Hydro AHP pairwise comparision values and resulting criteria weights	Hydro.zip/Hydropower WLC Input.xlsx	figshare	doi:10.6084/m9.figshare.c.4249532	https://doi.org/10.6084/m9.figshare.c.4249532
Metallic mining data	Combining yield and feasibility criteria to create DPIs (step 3)	Metallic mining DPI	MM.zip/MM_DPI.tif	figshare	doi:10.6084/m9.figshare.c.4249532	https://doi.org/10.6084/m9.figshare.c.4249532
Metallic mining data	Combining yield and feasibility criteria to create DPIs (step 3)	Metallic mining DPI classified	MM.zip/MM_DPI_Classes.tif	figshare	doi:10.6084/m9.figshare.c.4249532	https://doi.org/10.6084/m9.figshare.c.4249532
Metallic mining data	Uncertainty and Sensitivity Analyses	Metallic mining uncertainty map	MM.zip/MM_Uncert.tif	figshare	doi:10.6084/m9.figshare.c.4249532	https://doi.org/10.6084/m9.figshare.c.4249532
Metallic mining data	Uncertainty and Sensitivity Analyses	Metallic mining criteria sensitivity results	MM.zip/Metallic Mining WLC Criteria Sensitvity.xlsx	figshare	doi:10.6084/m9.figshare.c.4249532	https://doi.org/10.6084/m9.figshare.c.4249532
Metallic mining data	Combining yield and feasibility criteria to create DPIs (step 3)	Metallic mining AHP pairwise comparision values and resulting criteria weights	MM.zip/Metallic Mining WLC Input.xlsx	figshare	doi:10.6084/m9.figshare.c.4249532	https://doi.org/10.6084/m9.figshare.c.4249532
Non-metallic mining data	Combining yield and feasibility criteria to create DPIs (step 3)	Non-metallic mining DPI	NMM.zip/NMM_DPI.tif	figshare	doi:10.6084/m9.figshare.c.4249532	https://doi.org/10.6084/m9.figshare.c.4249532
Non-metallic mining data	Combining yield and feasibility criteria to create DPIs (step 3)	Non-metallic mining DPI classified	NMM.zip/NMM_DPI_Classes.tif	figshare	doi:10.6084/m9.figshare.c.4249532	https://doi.org/10.6084/m9.figshare.c.4249532
Non-metallic mining data	Uncertainty and Sensitivity Analyses	Non-metallic mining uncertainty map	NMM.zip/NMM_Uncert.tif	figshare	doi:10.6084/m9.figshare.c.4249532	https://doi.org/10.6084/m9.figshare.c.4249532
Non-metallic mining data	Uncertainty and Sensitivity Analyses	Non-metallic mining criteria sensitivity results	NMM.zip/Nonmetallic Mining WLC Criteria Sensitvity.xlsx	figshare	doi:10.6084/m9.figshare.c.4249532	https://doi.org/10.6084/m9.figshare.c.4249532
Non-metallic mining data	Combining yield and feasibility criteria to create DPIs (step 3)	Non-metallic mining AHP pairwise comparision values and resulting criteria weights	NMM.zip/Nonmetallic Mining WLC Input.xlsx	figshare	doi:10.6084/m9.figshare.c.4249532	https://doi.org/10.6084/m9.figshare.c.4249532
Photovoltaic Solar Power Pdata	Combining yield and feasibility criteria to create DPIs (step 3)	Photovoltaic Solar Power PV DPI	PV.zip/PV_DPI.tif	figshare	doi:10.6084/m9.figshare.c.4249532	https://doi.org/10.6084/m9.figshare.c.4249532
Photovoltaic Solar Power Pdata	Combining yield and feasibility criteria to create DPIs (step 3)	PV DPI classified	PV.zip/PV_DPI_Classes.tif	figshare	doi:10.6084/m9.figshare.c.4249532	https://doi.org/10.6084/m9.figshare.c.4249532
Photovoltaic Solar Power Pdata	Uncertainty and Sensitivity Analyses	PV uncertainty map	PV.zip/PV_Uncert.tif	figshare	doi:10.6084/m9.figshare.c.4249532	https://doi.org/10.6084/m9.figshare.c.4249532
Photovoltaic Solar Power Pdata	Uncertainty and Sensitivity Analyses	PV criteria sensitivity results	PV.zip/PV WLC Criteria Sensitvity.xlsx	figshare	doi:10.6084/m9.figshare.c.4249532	https://doi.org/10.6084/m9.figshare.c.4249532
Photovoltaic Solar Power Pdata	Combining yield and feasibility criteria to create DPIs (step 3)	PV AHP pairwise comparision values and resulting criteria weights	PV.zip/PV WLC Input.xlsx	figshare	doi:10.6084/m9.figshare.c.4249532	https://doi.org/10.6084/m9.figshare.c.4249532
Unconventional gas data	Combining yield and feasibility criteria to create DPIs (step 3)	Unconventional gas DPI	UG.zip/UnconvGas_DPI.tif	figshare	doi:10.6084/m9.figshare.c.4249532	https://doi.org/10.6084/m9.figshare.c.4249532
Unconventional gas data	Combining yield and feasibility criteria to create DPIs (step 3)	Unconventional gas DPI classified	UG.zip/UnconvGas_DPI_Classes.tif	figshare	doi:10.6084/m9.figshare.c.4249532	https://doi.org/10.6084/m9.figshare.c.4249532
Unconventional gas data	Uncertainty and Sensitivity Analyses	Unconventional gas uncertainty map	UG.zip/UnconvGas_Uncert.tif	figshare	doi:10.6084/m9.figshare.c.4249532	https://doi.org/10.6084/m9.figshare.c.4249532
Unconventional gas data	Uncertainty and Sensitivity Analyses	Unconventional gas criteria sensitivity results	UG.zip/Unconventional Gas WLC Criteria Sensitvity.xlsx	figshare	doi:10.6084/m9.figshare.c.4249532	https://doi.org/10.6084/m9.figshare.c.4249532
Unconventional gas data	Combining yield and feasibility criteria to create DPIs (step 3)	Unconventional gas AHP pairwise comparision values and resulting criteria weights	UG.zip/Unconventional Gas WLC Input.xlsx	figshare	doi:10.6084/m9.figshare.c.4249532	https://doi.org/10.6084/m9.figshare.c.4249532
Unconventional oil data	Combining yield and feasibility criteria to create DPIs (step 3)	Unconventional oil DPI	UO.zip/UnconvOil_DPI.tif	figshare	doi:10.6084/m9.figshare.c.4249532	https://doi.org/10.6084/m9.figshare.c.4249532
Unconventional oil data	Combining yield and feasibility criteria to create DPIs (step 3)	Unconventional oil DPI classified	UO.zip/UnconvOil_DPI_Classes.tif	figshare	doi:10.6084/m9.figshare.c.4249532	https://doi.org/10.6084/m9.figshare.c.4249532
Unconventional oil data	Uncertainty and Sensitivity Analyses	Unconventional oil uncertainty map	UO.zip/UnconvOil_Uncert.tif	figshare	doi:10.6084/m9.figshare.c.4249532	https://doi.org/10.6084/m9.figshare.c.4249532
Unconventional oil data	Uncertainty and Sensitivity Analyses	Unconventional oil criteria sensitivity results	UO.zip/Unconventional Oil WLC Criteria Sensitvity.xlsx	figshare	doi:10.6084/m9.figshare.c.4249532	https://doi.org/10.6084/m9.figshare.c.4249532
Unconventional oil data	Combining yield and feasibility criteria to create DPIs (step 3)	Unconventional oil AHP pairwise comparision values and resulting criteria weights	UO.zip/Unconventional Oil WLC Input.xlsx	figshare	doi:10.6084/m9.figshare.c.4249532	https://doi.org/10.6084/m9.figshare.c.4249532
Wind data	Combining yield and feasibility criteria to create DPIs (step 3)	Wind DPI	Wind.zip/Wind_DPI.tif	figshare	doi:10.6084/m9.figshare.c.4249532	https://doi.org/10.6084/m9.figshare.c.4249532
Wind data	Combining yield and feasibility criteria to create DPIs (step 3)	Wind DPI classified	Wind.zip/Wind_DPI_Classes.tif	figshare	doi:10.6084/m9.figshare.c.4249532	https://doi.org/10.6084/m9.figshare.c.4249532
Wind data	Uncertainty and Sensitivity Analyses	Wind uncertainty map	Wind.zip/Wind_Uncert.tif	figshare	doi:10.6084/m9.figshare.c.4249532	https://doi.org/10.6084/m9.figshare.c.4249532
Wind data	Uncertainty and Sensitivity Analyses	Wind criteria sensitivity results	Wind.zip/Wind WLC Criteria Sensitvity.xlsx	figshare	doi:10.6084/m9.figshare.c.4249532	https://doi.org/10.6084/m9.figshare.c.4249532
Wind data	Combining yield and feasibility criteria to create DPIs (step 3)	Wind AHP pairwise comparision values and resulting criteria weights	Wind.zip/Wind WLC Input.xlsx	figshare	doi:10.6084/m9.figshare.c.4249532	https://doi.org/10.6084/m9.figshare.c.4249532
