# Supplementary material for: Mapping global development potential for renewable energy, fossil fuels, mining and agriculture sectors
Source: Sci Data. 2019 Jun 27;6:101. doi: 10.1038/s41597-019-0084-8 (PMC6597728; doi:10.1038/s41597-019-0084-8)
Supplement: Supplementary file 1 — Download metadata file [file 41597_2019_84_MOESM1_ESM.zip › i_Investigation.txt]

# Investigation File generated for Scientific Data with Investigation File Authoring Tool version 0.1.0 on 17/05/2019 - This metadata file is CC0
ONTOLOGY SOURCE REFERENCE
Term Source Name	OMIT	ERO	OBI	ENVO
Term Source File	http://data.bioontology.org/ontologies/OMIT	http://data.bioontology.org/ontologies/ERO	http://data.bioontology.org/ontologies/OBI	http://data.bioontology.org/ontologies/ENVO
Term Source Version	OBO 4.0-12122013-2338	2013-08-02	2014-08-18	
Term Source Description	Ontology for MicroRNA Target	Eagle-I Research Resource Ontology	Ontology for Biomedical Investigations	Environment Ontology
INVESTIGATION
Investigation Identifier
Investigation Title
Investigation Description
Investigation Submission Date
Investigation Public Release Date
INVESTIGATION PUBLICATIONS
Investigation PubMed ID
Investigation Publication DOI
Investigation Publication Author List
Investigation Publication Title
Investigation Publication Status
Investigation Publication Status Term Accession Number
Investigation Publication Status Term Source REF
INVESTIGATION CONTACTS
Investigation Person Last Name
Investigation Person Mid Initials
Investigation Person First Name
Investigation Person Address
Investigation Person Phone
Investigation Person Fax
Investigation Person Email
Investigation Person Affiliation
Investigation Person Roles
Investigation Person Roles Term Accession Number
Investigation Person Roles Term Source REF
STUDY
Study Identifier	10.1038/s41597-019-0084-8
Study Title	Mapping global development potential for renewable energy, fossil fuels, mining and agriculture sectors
Study Submission Date	09/10/2018
Study Public Release Date	27/06/2019
Study Description	https://www.nature.com/articles/s41597-019-0084-8
Study File Name	s_Oakleaf572B_study.txt
Comment[Subject Keywords]	""
Comment[Manuscript Licence]	CC BY-4.0
Comment[Experimental Metadata Licence]	CC0
Comment[Supplementary Information File Name]
Comment[Supplementary Information File Type]
Comment[Supplementary Information File URL]
Comment[Data Repository]	figshare
Comment[Data Record Accession]	doi:10.6084/m9.figshare.c.4249532
Comment[Data Record URI]	https://doi.org/10.6084/m9.figshare.c.4249532
STUDY DESIGN DESCRIPTORS
Study Design Type	data integration objective	modeling and simulation objective	population modeling objective
Study Design Type Term Accession Number	ERO:0100092	ERO:0100102	ERO:0100272
Study Design Type Term Source REF	ERO	ERO	ERO
STUDY PUBLICATIONS
Study PubMed ID
Study Publication DOI
Study Publication Author List
Study Publication Title
Study Publication Status
Study Publication Status Term Accession Number
Study Publication Status Term Source REF
STUDY FACTORS
Study Factor Name	sector	geographic location	resource
Study Factor Type	sector	geographic location	material_entity
Study Factor Type Term Accession Number	""	GAZ:00000448	http://www.ifomis.org/bfo/1.1/snap#MaterialEntity
Study Factor Type Term Source REF	""	OBI	ERO
STUDY ASSAYS
Study Assay Measurement Type	land conversion process
Study Assay Measurement Type Term Accession Number	ENVO:01001429
Study Assay Measurement Type Term Source REF	ENVO
Study Assay Technology Type	digital curation
Study Assay Technology Type Term Accession Number	OBI:0302914
Study Assay Technology Type Term Source REF	OBI
Study Assay Technology Platform	""
Study Assay File Name	a_Oakleaf572B_assay.txt
STUDY PROTOCOLS
Study Protocol Name	Mapping development	Combining yield and feasibility criteria to create DPIs (step 3)	Uncertainty and Sensitivity Analyses
Study Protocol Type	information acquisition	data transformation	data transformation
Study Protocol Type Term Accession Number	OBI:0600013	OBI:0200000	OBI:0200000
Study Protocol Type Term Source REF	OBI	ERO	ERO
Study Protocol Description			
Study Protocol URI	""	""	""
Study Protocol Version			
Study Protocol Parameters Name	""	""	""
Study Protocol Parameters Name Term Accession Number	""	""	""
Study Protocol Parameters Name Term Source REF	""	""	""
Study Protocol Components Name	""	""	""
Study Protocol Components Type	""	""	""
Study Protocol Components Type Term Accession Number	""	""	""
Study Protocol Components Type Term Source REF	""	""	""
STUDY CONTACTS
Study Person Last Name	Oakleaf	Kennedy	Baruch-Mordo	Gerber	West	Johnson	Kiesecker
Study Person First Name	James R.	Christina M.	Sharon	James S.	Paul C.	Justin A.	Joseph
Study Person Mid Initials
Study Person Email	joakleaf@tnc.org	""	""	""	""	""	""
Study Person Phone
Study Person Fax
Study Person Address
Study Person Affiliation	Global Lands Program, The Nature Conservancy, Fort Collins, CO, 80524, USA	Global Lands Program, The Nature Conservancy, Fort Collins, CO, 80524, USA	Global Lands Program, The Nature Conservancy, Fort Collins, CO, 80524, USA	Global Landscapes Initiative, Institute on the Environment, University of Minnesota, St. Paul, MN, 55108, USA	Global Landscapes Initiative, Institute on the Environment, University of Minnesota, St. Paul, MN, 55108, USA	Natural Capital Project, Institute on the Environment, University of Minnesota, St. Paul, MN, 55108, USA	Global Lands Program, The Nature Conservancy, Fort Collins, CO, 80524, USA
Study Person Roles
Study Person Roles Term Accession Number
Study Person Roles Term Source REF
Comment[Study Person ORCID]	""	""	""	0000-0002-6890-0481	0000-0001-9024-1657	""	""
Comment[Funder]
Comment[FundRef ID]
Comment[Funder Term Source REF]
Comment[Grant Identifier]
